# Supplementary material for: cidalsDB: an AI-empowered platform for anti-pathogen therapeutics research
Source: J Cheminform. 2024 Nov 28;16:134. doi: 10.1186/s13321-024-00929-7 (PMC11605991; doi:10.1186/s13321-024-00929-7)
Supplement: Supplementary file 2 — Supplementary Material 2 [file 13321_2024_929_MOESM2_ESM.xlsx]

## Sheet: Coronavirus
	Update the Database
	Previously Published Dataset (Harigua-Souiai, 2021)						Added Compounds
		Category	Active	Inactive	Total			Reference	Category	Active	Inactive	Total
		3CLpro_cov	670	289	959			AID_1806479	3CLpro_cov-2	111	65	176
		PLpro_cov	198	2	200			AID_1805527	PLpro_cov-2	71	18	89
		3CLpro_cov-2	141	0	141			AID_1806912	3CLpro_cov-2	21	17	38
		PLpro_cov-2	31	0	31			AID_1805528	PLpro_cov-2	0	7	7
		Viral_cov-2	176	39	215				Total	203	107	310
		Unknown	143	949	1092
		Total	1359	1279	2638
	Merged dataset, deployed in CidalsDB, including AID1479145
		Category	Active	Inactive	Total
		PLpro_cov	198	2	200
		3CLpro_cov	670	289	959
		PLpro_cov-2	102	25	127
		3CLpro_cov-2	273	82	355
		Viral_cov-2	176	39	215
		Spike_cov-2 (AID1479145)	44	1228	1272
		Unknown	143	949	1092
		Total	1606	2614	4220
		Unique	1561	2595	4156
