# Supplementary material for: cidalsDB: an AI-empowered platform for anti-pathogen therapeutics research
Source: J Cheminform. 2024 Nov 28;16:134. doi: 10.1186/s13321-024-00929-7 (PMC11605991; doi:10.1186/s13321-024-00929-7)
Supplement: Supplementary file 5 — Supplementary Material 5 [file 13321_2024_929_MOESM5_ESM.xlsx]

## Sheet: Leish_RF
			RF trained on Leishmania dataset
n_estimators	Max_features	Balanced Accuracy	F1 -score
220	sqrt	0.88	0.87
280	log2	0.87	0.87
60	log2	0.86	0.86
150	auto	0.86	0.86
180	log2	0.86	0.86
200	log2	0.86	0.86
220	auto	0.86	0.86		Cross validation :
260	log2	0.86	0.86		RF : n_estimators = 220, max_features = sqrt
80	auto	0.86	0.85		K	Test Accuracy	Test ROC-AUC	Test Balanced_acc	Test MCC	Test Precision	Test Recall	Test F1 score
120	auto	0.86	0.85		1	0.84	0.9	0.84	0.7	0.92	0.75	0.83
150	log2	0.86	0.85		2	0.85	0.9	0.85	0.7	0.91	0.77	0.84
220	log2	0.86	0.85		3	0.82	0.86	0.82	0.64	0.87	0.73	0.8
280	sqrt	0.86	0.85		4	0.83	0.87	0.84	0.68	0.91	0.75	0.82
120	sqrt	0.85	0.85		5	0.82	0.87	0.83	0.66	0.9	0.73	0.81
120	log2	0.85	0.85		Mean	0.832	0.88	0.836	0.676	0.902	0.746	0.82
180	sqrt	0.85	0.85		SD	0.013	0.019	0.011	0.026	0.019	0.017	0.016
200	sqrt	0.85	0.85
200	auto	0.85	0.85
260	sqrt	0.85	0.85
260	auto	0.85	0.85
300	sqrt	0.85	0.85
300	log2	0.85	0.85
100	sqrt	0.85	0.84
100	auto	0.85	0.84
300	auto	0.85	0.84
60	sqrt	0.84	0.83
60	auto	0.84	0.83
80	sqrt	0.84	0.83
100	log2	0.84	0.83
150	sqrt	0.84	0.83
280	auto	0.84	0.83
80	log2	0.84	0.82
180	auto	0.84	0.82

## Sheet: Leish_MLP
						MLP trained on Leishmania dataset
n_hidden_layer	Max_iteration	Activation	solver	alpha	Learning rate	Balanced Accuracy	F1 -score
(120, 80, 40)	50	relu	adam	0.001	constant	0.84	0.84
(120, 80, 40)	120	tanh	sgd	0.0001	adaptive	0.83	0.84
(120, 80, 40)	120	tanh	adam	0.001	constant	0.83	0.84
(100, 50, 25)	120	relu	sgd	0.0001	constant	0.82	0.84
(120, 80, 40)	50	tanh	adam	0.01	adaptive	0.84	0.83		Cross validation :
(100, 50, 25)	100	tanh	adam	0.0001	constant	0.83	0.83				MLP : hidden_layer_sizes =(120, 80, 40) , max_iterations= 50, activation = relu, solver = adam, alpha = 0.001, learning_rate = constant
(100, 50, 25)	100	relu	adam	0.01	constant	0.82	0.83
(100, 50, 25)	120	relu	adam	0.0001	constant	0.82	0.83		K	Test Accuracy	Test ROC-AUC	Test Balanced_acc	Test MCC	Test Precision	Test Recall	Test F1 score
(120, 80, 40)	50	tanh	sgd	0.0001	constant	0.82	0.83		1	0.82	0.89	0.82	0.64	0.82	0.82	0.82
(120, 80, 40)	120	tanh	adam	0.0001	constant	0.82	0.83		2	0.8	0.87	0.8	0.6	0.81	0.81	0.81
(150, 75, 25)	50	tanh	sgd	0.0001	constant	0.82	0.83		3	0.82	0.9	0.82	0.64	0.8	0.86	0.83
(150, 75, 25)	50	tanh	sgd	0.0001	adaptive	0.82	0.83		4	0.77	0.86	0.76	0.54	0.73	0.87	0.8
(150, 75, 25)	50	tanh	sgd	0.001	constant	0.82	0.83		5	0.84	0.9	0.84	0.67	0.86	0.81	0.84
(150, 75, 25)	120	relu	sgd	0.01	adaptive	0.82	0.83		Mean	0.81	0.884	0.808	0.618	0.804	0.834	0.82
(100, 50, 25)	50	relu	adam	0.0001	constant	0.84	0.82		SD	0.026	0.018	0.030	0.050	0.047	0.029	0.016
(100, 50, 25)	50	tanh	sgd	0.01	adaptive	0.82	0.82
(100, 50, 25)	120	relu	adam	0.01	constant	0.82	0.82
(120, 80, 40)	100	tanh	sgd	0.001	constant	0.82	0.82
(120, 80, 40)	120	tanh	adam	0.0001	adaptive	0.82	0.82
(150, 75, 25)	50	tanh	adam	0.0001	adaptive	0.82	0.82
(150, 75, 25)	100	relu	adam	0.0001	adaptive	0.82	0.82
(150, 75, 25)	120	tanh	adam	0.01	adaptive	0.82	0.82
(100, 50, 25)	50	tanh	sgd	0.0001	constant	0.81	0.82
(100, 50, 25)	100	tanh	sgd	0.01	adaptive	0.81	0.82
(100, 50, 25)	120	relu	sgd	0.001	constant	0.81	0.82
(120, 80, 40)	50	relu	adam	0.001	adaptive	0.81	0.82
(120, 80, 40)	100	relu	sgd	0.01	adaptive	0.81	0.82
(120, 80, 40)	120	tanh	sgd	0.01	constant	0.81	0.82
(120, 80, 40)	120	tanh	sgd	0.01	adaptive	0.81	0.82
(150, 75, 25)	120	tanh	adam	0.001	adaptive	0.81	0.82
(150, 75, 25)	120	relu	sgd	0.0001	constant	0.81	0.82
(100, 50, 25)	50	relu	adam	0.01	adaptive	0.8	0.82
(150, 75, 25)	50	relu	adam	0.001	adaptive	0.8	0.82
(100, 50, 25)	120	tanh	adam	0.001	adaptive	0.81	0.81
(120, 80, 40)	50	tanh	sgd	0.01	constant	0.81	0.81
(120, 80, 40)	50	tanh	sgd	0.01	adaptive	0.81	0.81
(120, 80, 40)	50	tanh	adam	0.0001	adaptive	0.81	0.81
(120, 80, 40)	100	relu	adam	0.001	constant	0.81	0.81
(120, 80, 40)	120	relu	sgd	0.001	constant	0.81	0.81
(150, 75, 25)	100	tanh	sgd	0.0001	constant	0.81	0.81
(150, 75, 25)	100	tanh	adam	0.0001	adaptive	0.81	0.81
(150, 75, 25)	100	tanh	adam	0.01	adaptive	0.81	0.81
(150, 75, 25)	120	tanh	adam	0.0001	constant	0.81	0.81
(150, 75, 25)	120	relu	sgd	0.001	adaptive	0.81	0.81
(150, 75, 25)	120	relu	adam	0.0001	constant	0.81	0.81
(100, 50, 25)	100	tanh	sgd	0.01	constant	0.8	0.81
(100, 50, 25)	100	relu	sgd	0.01	constant	0.8	0.81
(100, 50, 25)	100	relu	sgd	0.01	adaptive	0.8	0.81
(100, 50, 25)	100	relu	adam	0.0001	adaptive	0.8	0.81
(100, 50, 25)	120	tanh	sgd	0.001	adaptive	0.8	0.81
(100, 50, 25)	120	tanh	adam	0.0001	constant	0.8	0.81
(120, 80, 40)	50	tanh	sgd	0.001	adaptive	0.8	0.81
(120, 80, 40)	100	tanh	sgd	0.01	adaptive	0.8	0.81
(120, 80, 40)	120	tanh	adam	0.01	constant	0.8	0.81
(120, 80, 40)	120	tanh	adam	0.01	adaptive	0.8	0.81
(120, 80, 40)	120	relu	sgd	0.0001	adaptive	0.8	0.81
(150, 75, 25)	50	tanh	adam	0.001	adaptive	0.8	0.81
(150, 75, 25)	100	relu	sgd	0.001	constant	0.8	0.81
(150, 75, 25)	100	relu	adam	0.0001	constant	0.8	0.81
(120, 80, 40)	100	tanh	sgd	0.01	constant	0.79	0.81
(150, 75, 25)	50	tanh	sgd	0.01	constant	0.79	0.81
(150, 75, 25)	50	tanh	adam	0.001	constant	0.79	0.81
(150, 75, 25)	100	tanh	sgd	0.001	adaptive	0.79	0.81
(150, 75, 25)	100	relu	adam	0.001	constant	0.79	0.81
(150, 75, 25)	120	tanh	adam	0.01	constant	0.79	0.81
(100, 50, 25)	120	tanh	adam	0.001	constant	0.81	0.8
(120, 80, 40)	50	tanh	adam	0.001	adaptive	0.81	0.8
(120, 80, 40)	100	relu	adam	0.01	adaptive	0.81	0.8
(150, 75, 25)	50	tanh	adam	0.01	constant	0.81	0.8
(120, 80, 40)	100	tanh	sgd	0.0001	constant	0.8	0.8
(120, 80, 40)	120	tanh	sgd	0.0001	constant	0.8	0.8
(100, 50, 25)	50	tanh	sgd	0.01	constant	0.79	0.8
(100, 50, 25)	50	relu	sgd	0.01	adaptive	0.79	0.8
(100, 50, 25)	100	relu	adam	0.0001	constant	0.79	0.8
(100, 50, 25)	120	tanh	sgd	0.01	adaptive	0.79	0.8
(100, 50, 25)	120	tanh	adam	0.01	constant	0.79	0.8
(100, 50, 25)	120	tanh	adam	0.01	adaptive	0.79	0.8
(100, 50, 25)	120	relu	sgd	0.001	adaptive	0.79	0.8
(100, 50, 25)	120	relu	adam	0.001	adaptive	0.79	0.8
(120, 80, 40)	50	tanh	sgd	0.001	constant	0.79	0.8
(120, 80, 40)	50	tanh	adam	0.0001	constant	0.79	0.8
(120, 80, 40)	100	tanh	sgd	0.0001	adaptive	0.79	0.8
(120, 80, 40)	100	tanh	sgd	0.001	adaptive	0.79	0.8
(120, 80, 40)	100	tanh	adam	0.001	adaptive	0.79	0.8
(120, 80, 40)	100	relu	sgd	0.001	constant	0.79	0.8
(120, 80, 40)	100	relu	sgd	0.001	adaptive	0.79	0.8
(120, 80, 40)	120	tanh	sgd	0.001	adaptive	0.79	0.8
(120, 80, 40)	120	relu	adam	0.0001	adaptive	0.79	0.8
(120, 80, 40)	120	relu	adam	0.001	adaptive	0.79	0.8
(120, 80, 40)	120	relu	adam	0.01	constant	0.79	0.8
(150, 75, 25)	50	relu	adam	0.0001	adaptive	0.79	0.8
(150, 75, 25)	50	relu	adam	0.001	constant	0.79	0.8
(150, 75, 25)	100	relu	adam	0.001	adaptive	0.79	0.8
(150, 75, 25)	120	tanh	sgd	0.001	constant	0.79	0.8
(150, 75, 25)	120	tanh	sgd	0.01	constant	0.79	0.8
(150, 75, 25)	120	tanh	adam	0.001	constant	0.79	0.8
(150, 75, 25)	120	relu	sgd	0.01	constant	0.79	0.8
(100, 50, 25)	50	tanh	sgd	0.001	constant	0.78	0.8
(100, 50, 25)	50	tanh	adam	0.0001	constant	0.78	0.8
(100, 50, 25)	50	relu	adam	0.0001	adaptive	0.78	0.8
(100, 50, 25)	100	relu	adam	0.001	constant	0.78	0.8
(100, 50, 25)	120	tanh	sgd	0.0001	constant	0.78	0.8
(120, 80, 40)	50	relu	sgd	0.001	constant	0.78	0.8
(120, 80, 40)	50	relu	sgd	0.001	adaptive	0.78	0.8
(120, 80, 40)	100	tanh	adam	0.001	constant	0.78	0.8
(120, 80, 40)	100	relu	sgd	0.0001	constant	0.78	0.8
(120, 80, 40)	120	relu	sgd	0.001	adaptive	0.78	0.8
(150, 75, 25)	50	relu	adam	0.01	constant	0.78	0.8
(150, 75, 25)	100	relu	sgd	0.01	constant	0.78	0.8
(100, 50, 25)	100	relu	adam	0.001	adaptive	0.82	0.79
(100, 50, 25)	100	tanh	adam	0.01	constant	0.8	0.79
(100, 50, 25)	50	tanh	adam	0.0001	adaptive	0.79	0.79
(100, 50, 25)	50	relu	adam	0.001	adaptive	0.79	0.79
(100, 50, 25)	100	tanh	adam	0.0001	adaptive	0.79	0.79
(100, 50, 25)	100	relu	adam	0.01	adaptive	0.79	0.79
(100, 50, 25)	120	relu	adam	0.0001	adaptive	0.79	0.79
(100, 50, 25)	120	relu	adam	0.001	constant	0.79	0.79
(120, 80, 40)	120	relu	sgd	0.0001	constant	0.79	0.79
(150, 75, 25)	50	tanh	sgd	0.001	adaptive	0.79	0.79
(150, 75, 25)	100	tanh	adam	0.001	constant	0.79	0.79
(150, 75, 25)	100	relu	sgd	0.0001	adaptive	0.79	0.79
(100, 50, 25)	50	tanh	adam	0.01	adaptive	0.78	0.79
(100, 50, 25)	50	relu	adam	0.001	constant	0.78	0.79
(100, 50, 25)	100	tanh	sgd	0.0001	adaptive	0.78	0.79
(100, 50, 25)	100	tanh	sgd	0.001	constant	0.78	0.79
(100, 50, 25)	100	tanh	adam	0.01	adaptive	0.78	0.79
(100, 50, 25)	100	relu	sgd	0.0001	adaptive	0.78	0.79
(100, 50, 25)	120	tanh	sgd	0.001	constant	0.78	0.79
(100, 50, 25)	120	relu	sgd	0.0001	adaptive	0.78	0.79
(100, 50, 25)	120	relu	sgd	0.01	adaptive	0.78	0.79
(120, 80, 40)	50	relu	sgd	0.0001	adaptive	0.78	0.79
(120, 80, 40)	100	tanh	adam	0.0001	constant	0.78	0.79
(120, 80, 40)	100	relu	sgd	0.01	constant	0.78	0.79
(120, 80, 40)	100	relu	adam	0.001	adaptive	0.78	0.79
(120, 80, 40)	120	relu	adam	0.01	adaptive	0.78	0.79
(150, 75, 25)	50	relu	sgd	0.001	constant	0.78	0.79
(150, 75, 25)	100	tanh	sgd	0.0001	adaptive	0.78	0.79
(150, 75, 25)	100	tanh	sgd	0.01	adaptive	0.78	0.79
(150, 75, 25)	100	relu	sgd	0.001	adaptive	0.78	0.79
(150, 75, 25)	100	relu	adam	0.01	adaptive	0.78	0.79
(150, 75, 25)	120	relu	adam	0.001	adaptive	0.78	0.79
(150, 75, 25)	120	relu	adam	0.01	constant	0.78	0.79
(150, 75, 25)	50	tanh	adam	0.01	adaptive	0.77	0.79
(100, 50, 25)	50	tanh	sgd	0.001	adaptive	0.76	0.79
(120, 80, 40)	50	relu	adam	0.01	constant	0.76	0.79
(120, 80, 40)	100	tanh	adam	0.01	adaptive	0.76	0.79
(120, 80, 40)	100	relu	adam	0.0001	adaptive	0.76	0.79
(150, 75, 25)	50	relu	adam	0.01	adaptive	0.76	0.79
(150, 75, 25)	120	relu	adam	0.001	constant	0.76	0.79
(120, 80, 40)	50	relu	adam	0.0001	constant	0.81	0.78
(100, 50, 25)	50	relu	adam	0.01	constant	0.8	0.78
(150, 75, 25)	100	relu	adam	0.01	constant	0.79	0.78
(100, 50, 25)	50	relu	sgd	0.0001	adaptive	0.78	0.78
(100, 50, 25)	120	tanh	sgd	0.0001	adaptive	0.78	0.78
(120, 80, 40)	50	tanh	sgd	0.0001	adaptive	0.78	0.78
(120, 80, 40)	50	relu	sgd	0.0001	constant	0.78	0.78
(120, 80, 40)	120	tanh	sgd	0.001	constant	0.78	0.78
(150, 75, 25)	50	tanh	sgd	0.01	adaptive	0.78	0.78
(150, 75, 25)	100	relu	sgd	0.01	adaptive	0.78	0.78
(100, 50, 25)	50	tanh	sgd	0.0001	adaptive	0.77	0.78
(100, 50, 25)	50	relu	sgd	0.01	constant	0.77	0.78
(100, 50, 25)	100	tanh	sgd	0.001	adaptive	0.77	0.78
(100, 50, 25)	100	tanh	adam	0.001	constant	0.77	0.78
(100, 50, 25)	100	tanh	adam	0.001	adaptive	0.77	0.78
(100, 50, 25)	120	tanh	sgd	0.01	constant	0.77	0.78
(100, 50, 25)	120	relu	adam	0.01	adaptive	0.77	0.78
(120, 80, 40)	120	relu	sgd	0.01	adaptive	0.77	0.78
(150, 75, 25)	100	tanh	sgd	0.001	constant	0.77	0.78
(150, 75, 25)	120	tanh	sgd	0.01	adaptive	0.77	0.78
(150, 75, 25)	120	relu	sgd	0.0001	adaptive	0.77	0.78
(100, 50, 25)	100	relu	sgd	0.001	constant	0.76	0.78
(100, 50, 25)	120	relu	sgd	0.01	constant	0.76	0.78
(120, 80, 40)	50	tanh	adam	0.001	constant	0.76	0.78
(120, 80, 40)	100	tanh	adam	0.01	constant	0.76	0.78
(120, 80, 40)	100	relu	adam	0.0001	constant	0.76	0.78
(120, 80, 40)	120	tanh	adam	0.001	adaptive	0.76	0.78
(120, 80, 40)	120	relu	adam	0.0001	constant	0.76	0.78
(120, 80, 40)	120	relu	adam	0.001	constant	0.76	0.78
(150, 75, 25)	50	relu	sgd	0.0001	constant	0.76	0.78
(150, 75, 25)	50	relu	adam	0.0001	constant	0.76	0.78
(150, 75, 25)	100	tanh	sgd	0.01	constant	0.76	0.78
(150, 75, 25)	120	tanh	sgd	0.0001	adaptive	0.76	0.78
(150, 75, 25)	120	relu	sgd	0.001	constant	0.76	0.78
(100, 50, 25)	50	tanh	adam	0.01	constant	0.75	0.78
(150, 75, 25)	120	tanh	adam	0.0001	adaptive	0.75	0.78
(150, 75, 25)	120	relu	adam	0.0001	adaptive	0.74	0.78
(120, 80, 40)	100	relu	adam	0.01	constant	0.78	0.77
(120, 80, 40)	50	tanh	adam	0.01	constant	0.77	0.77
(150, 75, 25)	50	relu	sgd	0.01	adaptive	0.77	0.77
(100, 50, 25)	50	tanh	adam	0.001	constant	0.76	0.77
(100, 50, 25)	50	relu	sgd	0.0001	constant	0.76	0.77
(100, 50, 25)	50	relu	sgd	0.001	constant	0.76	0.77
(100, 50, 25)	100	tanh	sgd	0.0001	constant	0.76	0.77
(100, 50, 25)	120	tanh	adam	0.0001	adaptive	0.76	0.77
(120, 80, 40)	100	relu	sgd	0.0001	adaptive	0.76	0.77
(120, 80, 40)	120	relu	sgd	0.01	constant	0.76	0.77
(150, 75, 25)	50	tanh	adam	0.0001	constant	0.76	0.77
(100, 50, 25)	100	relu	sgd	0.0001	constant	0.75	0.77
(100, 50, 25)	100	relu	sgd	0.001	adaptive	0.75	0.77
(120, 80, 40)	50	relu	adam	0.0001	adaptive	0.75	0.77
(150, 75, 25)	100	tanh	adam	0.0001	constant	0.75	0.77
(150, 75, 25)	100	tanh	adam	0.001	adaptive	0.75	0.77
(150, 75, 25)	120	tanh	sgd	0.0001	constant	0.75	0.77
(150, 75, 25)	120	tanh	sgd	0.001	adaptive	0.75	0.77
(150, 75, 25)	120	relu	adam	0.01	adaptive	0.74	0.77
(120, 80, 40)	50	relu	sgd	0.01	adaptive	0.75	0.76
(150, 75, 25)	50	relu	sgd	0.0001	adaptive	0.75	0.76
(150, 75, 25)	50	relu	sgd	0.01	constant	0.75	0.76
(150, 75, 25)	50	relu	sgd	0.001	adaptive	0.74	0.76
(150, 75, 25)	100	relu	sgd	0.0001	constant	0.74	0.75
(100, 50, 25)	50	tanh	adam	0.001	adaptive	0.71	0.75
(150, 75, 25)	100	tanh	adam	0.01	constant	0.71	0.75
(100, 50, 25)	50	relu	sgd	0.001	adaptive	0.73	0.74
(120, 80, 40)	50	relu	sgd	0.01	constant	0.73	0.74
(120, 80, 40)	50	relu	adam	0.01	adaptive	0.76	0.71
(120, 80, 40)	100	tanh	adam	0.0001	adaptive	0.76	0.7

## Sheet: Leish_Chemberta
							Chemebrta trained on Leishmania dataset
Epochs	Batch_size	warmup_steps	Learning_rate	weight_decay	Balanced Accuracy	F1 -score
3	16	500	0.00005	0.01	0.88	0.88
3	16	500	0.00005	0.001	0.88	0.87
3	16	500	0.0005	0.01	0.88	0.87
3	16	500	0.0005	0.001	0.88	0.87
3	16	1000	0.00005	0.01	0.88	0.87
3	16	1000	0.00005	0.001	0.87	0.87
3	16	1000	0.0005	0.01	0.87	0.87		Cross validation :
3	16	1000	0.0005	0.001	0.88	0.87		Chemberta : Epoch = 3, Batch size = 16, warmup_steps = 500, Learning rate = 0.00005, weight_decay = 0,01
3	32	500	0.00005	0.01	0.88	0.87		K	Test Accuracy	Test ROC-AUC	Test Balanced_acc	Test MCC	Test Precision	Test Recall	Test F1 score
3	32	500	0.00005	0.001	0.87	0.87		1	0.87	0.91	0.87	0.74	0.91	0.82	0.86
3	32	500	0.0005	0.01	0.87	0.87		2	0.82	0.89	0.82	0.64	0.82	0.83	0.82
3	32	500	0.0005	0.001	0.87	0.87		3	0.85	0.89	0.85	0.71	0.92	0.76	0.83
3	32	1000	0.00005	0.01	0.87	0.87		4	0.85	0.9	0.85	0.71	0.95	0.74	0.83
3	32	1000	0.00005	0.001	0.87	0.87		5	0.82	0.89	0.83	0.67	0.93	0.71	0.8
3	32	1000	0.0005	0.01	0.86	0.86		Mean	0.842	0.896	0.844	0.694	0.906	0.772	0.828
3	32	1000	0.0005	0.001	0.86	0.86		SD	0.022	0.009	0.019	0.039	0.05	0.052	0.022
5	16	500	0.00005	0.01	0.86	0.86
5	16	500	0.00005	0.001	0.86	0.86
5	16	500	0.0005	0.01	0.87	0.86
5	16	500	0.0005	0.001	0.87	0.86
5	16	1000	0.00005	0.01	0.87	0.86
5	16	1000	0.00005	0.001	0.86	0.86
5	16	1000	0.0005	0.01	0.86	0.86
5	16	1000	0.0005	0.001	0.86	0.86
5	32	500	0.00005	0.01	0.86	0.86
5	32	500	0.00005	0.001	0.86	0.86
5	32	500	0.0005	0.01	0.86	0.86
5	32	500	0.0005	0.001	0.86	0.86
5	32	1000	0.00005	0.01	0.86	0.86
5	32	1000	0.00005	0.001	0.86	0.86
5	32	1000	0.0005	0.01	0.86	0.86
5	32	1000	0.0005	0.001	0.86	0.86
7	16	500	0.00005	0.01	0.86	0.86
7	16	500	0.00005	0.001	0.86	0.86
7	16	500	0.0005	0.01	0.86	0.85
7	16	500	0.0005	0.001	0.86	0.85
7	16	1000	0.00005	0.01	0.85	0.85
7	16	1000	0.00005	0.001	0.86	0.85
7	16	1000	0.0005	0.01	0.86	0.85
7	16	1000	0.0005	0.001	0.86	0.85
7	32	500	0.00005	0.01	0.86	0.85
7	32	500	0.00005	0.001	0.85	0.85
7	32	500	0.0005	0.01	0.85	0.85
7	32	500	0.0005	0.001	0.86	0.85
7	32	1000	0.00005	0.01	0.86	0.85
7	32	1000	0.00005	0.001	0.86	0.85
7	32	1000	0.0005	0.01	0.86	0.85
7	32	1000	0.0005	0.001	0.85	0.85
10	16	500	0.00005	0.01	0.85	0.85
10	16	500	0.00005	0.001	0.85	0.85
10	16	500	0.0005	0.01	0.85	0.85
10	16	500	0.0005	0.001	0.85	0.85
10	16	1000	0.00005	0.01	0.85	0.84
10	16	1000	0.00005	0.001	0.85	0.84
10	16	1000	0.0005	0.01	0.85	0.84
10	16	1000	0.0005	0.001	0.85	0.84
10	32	500	0.00005	0.01	0.85	0.84
10	32	500	0.00005	0.001	0.85	0.84
10	32	500	0.0005	0.01	0.84	0.84
10	32	500	0.0005	0.001	0.84	0.84
10	32	1000	0.00005	0.01	0.83	0.82
10	32	1000	0.00005	0.001	0.83	0.82
10	32	1000	0.0005	0.01	0.82	0.82
10	32	1000	0.0005	0.001	0.82	0.82

## Sheet: Coronavirus_GB
						GB trained on Coronavirus dataset
Loss	Criterion	n_estimators	Learning_rate	Balanced Accuracy	F1 -score
exponential	squared_error	150	0.2	0.81	0.77
exponential	friedman_mse	150	0.2	0.81	0.77
exponential	squared_error	150	0.1	0.8	0.76
exponential	squared_error	180	0.2	0.8	0.76
exponential	friedman_mse	150	0.1	0.8	0.76
exponential	friedman_mse	180	0.2	0.8	0.76
log_loss	squared_error	200	0.1	0.8	0.76
log_loss	friedman_mse	200	0.1	0.8	0.76			Cross validation :
exponential	squared_error	180	0.1	0.8	0.75			GB : loss = exponential , criterion = squared_error , n_estimators = 150, learning_rate = 0.2
exponential	squared_error	200	0.2	0.8	0.75			K	Test Accuracy	Test ROC-AUC	Test Balanced_acc	Test MCC	Test Precision	Test Recall	Test F1 score
exponential	friedman_mse	180	0.1	0.8	0.75			1	0.81	0.88	0.8	0.6	0.8	0.72	0.76
exponential	friedman_mse	200	0.2	0.8	0.75			2	0.81	0.88	0.79	0.59	0.76	0.7	0.73
log_loss	squared_error	150	0.2	0.8	0.75			3	0.84	0.9	0.82	0.66	0.82	0.74	0.78
log_loss	squared_error	180	0.1	0.8	0.75			4	0.81	0.88	0.78	0.58	0.79	0.67	0.73
log_loss	squared_error	180	0.2	0.8	0.75			5	0.83	0.89	0.81	0.62	0.77	0.74	0.75
log_loss	friedman_mse	150	0.2	0.8	0.75			Mean	0.82	0.886	0.8	0.61	0.788	0.714	0.75
log_loss	friedman_mse	180	0.1	0.8	0.75			SD	0.012649111	0.008	0.014142136	0.028284271	0.021354157	0.026532998	0.018973666
log_loss	friedman_mse	180	0.2	0.8	0.75
exponential	squared_error	80	0.2	0.79	0.74
exponential	squared_error	100	0.1	0.79	0.74
exponential	squared_error	100	0.2	0.79	0.74
exponential	squared_error	120	0.1	0.79	0.74
exponential	squared_error	200	0.1	0.79	0.74
exponential	friedman_mse	80	0.2	0.79	0.74
exponential	friedman_mse	100	0.1	0.79	0.74
exponential	friedman_mse	100	0.2	0.79	0.74
exponential	friedman_mse	120	0.1	0.79	0.74
exponential	friedman_mse	200	0.1	0.79	0.74
log_loss	squared_error	150	0.1	0.79	0.74
log_loss	squared_error	200	0.2	0.79	0.74
log_loss	friedman_mse	150	0.1	0.79	0.74
log_loss	friedman_mse	200	0.2	0.79	0.74
log_loss	squared_error	80	0.1	0.78	0.74
log_loss	friedman_mse	80	0.1	0.78	0.74
log_loss	squared_error	100	0.1	0.78	0.73
log_loss	squared_error	120	0.1	0.78	0.73
log_loss	squared_error	120	0.2	0.78	0.73
log_loss	friedman_mse	100	0.1	0.78	0.73
log_loss	friedman_mse	120	0.1	0.78	0.73
log_loss	friedman_mse	120	0.2	0.78	0.73
exponential	squared_error	80	0.1	0.78	0.72
exponential	squared_error	120	0.2	0.78	0.72
exponential	friedman_mse	80	0.1	0.78	0.72
exponential	friedman_mse	120	0.2	0.78	0.72
log_loss	squared_error	80	0.2	0.77	0.72
log_loss	squared_error	100	0.2	0.77	0.72
log_loss	friedman_mse	80	0.2	0.77	0.72
log_loss	friedman_mse	100	0.2	0.77	0.72
exponential	squared_error	200	0.02	0.76	0.7
exponential	friedman_mse	200	0.02	0.76	0.7
log_loss	squared_error	200	0.02	0.76	0.7
log_loss	friedman_mse	200	0.02	0.76	0.7
exponential	squared_error	180	0.02	0.75	0.68
exponential	friedman_mse	180	0.02	0.75	0.68
log_loss	squared_error	180	0.02	0.75	0.68
log_loss	friedman_mse	180	0.02	0.75	0.68
exponential	squared_error	150	0.02	0.74	0.66
exponential	friedman_mse	150	0.02	0.74	0.66
log_loss	squared_error	120	0.02	0.74	0.66
log_loss	squared_error	150	0.02	0.74	0.66
log_loss	friedman_mse	120	0.02	0.74	0.66
log_loss	friedman_mse	150	0.02	0.74	0.66
exponential	squared_error	120	0.02	0.73	0.65
exponential	friedman_mse	120	0.02	0.73	0.65
exponential	squared_error	200	0.01	0.72	0.63
exponential	friedman_mse	200	0.01	0.72	0.63
exponential	squared_error	100	0.02	0.72	0.62
exponential	friedman_mse	100	0.02	0.72	0.62
log_loss	squared_error	100	0.02	0.71	0.62
log_loss	friedman_mse	100	0.02	0.71	0.62
exponential	squared_error	180	0.01	0.71	0.61
exponential	friedman_mse	180	0.01	0.71	0.61
log_loss	squared_error	180	0.01	0.71	0.61
log_loss	squared_error	200	0.01	0.71	0.61
log_loss	friedman_mse	180	0.01	0.71	0.61
log_loss	friedman_mse	200	0.01	0.71	0.61
exponential	squared_error	80	0.02	0.7	0.59
exponential	friedman_mse	80	0.02	0.7	0.59
log_loss	squared_error	80	0.02	0.69	0.58
log_loss	friedman_mse	80	0.02	0.69	0.58
exponential	squared_error	150	0.01	0.68	0.56
exponential	friedman_mse	150	0.01	0.68	0.56
log_loss	squared_error	150	0.01	0.68	0.56
log_loss	friedman_mse	150	0.01	0.68	0.56
log_loss	squared_error	120	0.01	0.67	0.53
log_loss	friedman_mse	120	0.01	0.67	0.53
exponential	squared_error	120	0.01	0.66	0.5
exponential	friedman_mse	120	0.01	0.66	0.5
log_loss	squared_error	100	0.01	0.64	0.47
log_loss	friedman_mse	100	0.01	0.64	0.47
exponential	squared_error	100	0.01	0.64	0.45
exponential	friedman_mse	100	0.01	0.64	0.45
log_loss	squared_error	80	0.01	0.61	0.38
log_loss	friedman_mse	80	0.01	0.61	0.38
exponential	squared_error	80	0.01	0.59	0.34
exponential	friedman_mse	80	0.01	0.59	0.34

## Sheet: Coronavirus_GCN
						GCN trained on Coronavirus dataset
Epochs	Dropout	Learning_rate	Batch_size	Graph_layers	Balanced Accuracy	F1 -score
120	0.1	0.001	64	[512, 128, 64]	0.86	0.81
120	0.15	0.001	32	[64, 64]	0.85	0.79
60	0.1	0.001	32	[512, 128]	0.84	0.79
120	0.1	0.001	32	[128, 64]	0.84	0.79
60	0.15	0.001	32	[512, 128]	0.84	0.79
120	0.15	0.001	64	[128, 64]	0.83	0.79
120	0.15	0.001	32	[512, 128]	0.83	0.79
40	0.1	0.001	64	[512, 128, 64]	0.83	0.78
40	0.1	0.001	64	[64, 64]	0.84	0.77		Cross validation :
120	0.15	0.001	32	[128, 64]	0.83	0.77		GCN : Epoch = 120, Dropout = 0.1, Learning rate = 0.001, Batch size = 64, Graph layers = [512, 128,64]
120	0.1	0.001	64	[64, 64]	0.82	0.77		K	Test Accuracy	Test ROC-AUC	Test Balanced_acc	Test MCC	Test Precision	Test Recall	Test F1 score
120	0.1	0.001	32	[64, 64]	0.82	0.77		1	0.82	0.87	0.81	0.62	0.77	0.75	0.76
60	0.15	0.001	32	[64, 64]	0.82	0.77		2	0.81	0.88	0.8	0.6	0.74	0.75	0.75
40	0.1	0.001	32	[64, 64]	0.84	0.76		3	0.82	0.88	0.82	0.63	0.75	0.8	0.78
120	0.15	0.001	64	[512, 128]	0.83	0.76		4	0.83	0.88	0.81	0.63	0.81	0.72	0.77
120	0.1	0.001	64	[128, 64]	0.83	0.76		5	0.81	0.89	0.81	0.61	0.72	0.81	0.77
120	0.1	0.001	64	[512, 128]	0.83	0.76		Mean	0.818	0.88	0.81	0.618	0.758	0.766	0.766
120	0.15	0.001	64	[64, 64]	0.82	0.76		SD	0.008	0.007	0.007	0.013	0.034	0.038	0.011
60	0.15	0.001	64	[128, 64]	0.82	0.76
40	0.15	0.001	64	[512, 128]	0.82	0.76
40	0.15	0.001	32	[64, 64]	0.82	0.76
60	0.15	0.001	64	[64, 64]	0.81	0.76
60	0.1	0.001	64	[512, 128]	0.8	0.76
40	0.1	0.001	64	[512, 128]	0.79	0.76
40	0.15	0.001	32	[512, 128]	0.83	0.75
60	0.15	0.001	32	[128, 64]	0.82	0.75
60	0.1	0.001	32	[512, 128, 64]	0.82	0.75
40	0.15	0.001	32	[128, 64]	0.82	0.75
60	0.1	0.001	64	[128, 64]	0.81	0.75
60	0.1	0.001	32	[64, 64]	0.81	0.75
40	0.1	0.001	32	[128, 64]	0.8	0.75
120	0.1	0.001	32	[512, 128]	0.79	0.75
60	0.1	0.001	64	[64, 64]	0.79	0.75
120	0.15	0.001	32	[512, 128, 64]	0.83	0.74
120	0.15	0.001	64	[512, 128, 64]	0.82	0.74
60	0.15	0.001	64	[512, 128]	0.82	0.74
60	0.1	0.001	64	[512, 128, 64]	0.81	0.74
60	0.15	0.001	64	[512, 128, 64]	0.8	0.74
40	0.1	0.001	32	[512, 128, 64]	0.77	0.74
60	0.15	0.001	32	[512, 128, 64]	0.82	0.72
120	0.1	0.001	32	[512, 128, 64]	0.81	0.72
40	0.15	0.001	64	[64, 64]	0.81	0.72
40	0.1	0.001	64	[128, 64]	0.81	0.7
40	0.15	0.001	64	[128, 64]	0.79	0.69
60	0.1	0.001	32	[128, 64]	0.68	0.68
40	0.15	0.001	32	[512, 128, 64]	0.79	0.67
40	0.15	0.001	64	[512, 128, 64]	0.79	0.64
40	0.1	0.001	32	[512, 128]	0.79	0.63

## Sheet: Coronavirus_Chemberta
							Chemebrta trained on Coronavirus dataset
Epochs	Batch_size	warmup_steps	Learning_rate	weight_decay	Balanced Accuracy	F1 -score
3	16	500	0.00005	0.01	0.84	0.84
3	16	500	0.00005	0.001	0.83	0.84
3	16	500	0.0005	0.01	0.83	0.84
3	16	500	0.0005	0.001	0.83	0.84
3	16	1000	0.00005	0.01	0.83	0.84
3	16	1000	0.00005	0.001	0.83	0.84
3	16	1000	0.0005	0.01	0.83	0.84		Cross validation :
3	16	1000	0.0005	0.001	0.82	0.83		Chemberta : Epoch = 3, Batch size = 16, warmup_steps = 500, Learning rate = 0.00005, weight_decay = 0.01
3	32	500	0.00005	0.01	0.82	0.82		K	Test Accuracy	Test ROC-AUC	Test Balanced_acc	Test MCC	Test Precision	Test Recall	Test F1 score
3	32	500	0.00005	0.001	0.82	0.82		1	0.83	0.89	0.82	0.64	0.8	0.77	0.79
3	32	500	0.0005	0.01	0.82	0.83		2	0.85	0.91	0.83	0.66	0.78	0.78	0.78
3	32	500	0.0005	0.001	0.82	0.82		3	0.84	0.9	0.81	0.66	0.85	0.69	0.76
3	32	1000	0.00005	0.01	0.82	0.82		4	0.83	0.9	0.82	0.64	0.76	0.8	0.78
3	32	1000	0.00005	0.001	0.82	0.82		5	0.83	0.9	0.82	0.64	0.8	0.77	0.81
3	32	1000	0.0005	0.01	0.82	0.82		Mean	0.836	0.9	0.82	0.648	0.8	0.76	0.77
3	32	1000	0.0005	0.001	0.81	0.82		SD	0.009	0.007	0.007	0.011	0.03	0.042	0.012
5	16	500	0.00005	0.01	0.81	0.82
5	16	500	0.00005	0.001	0.81	0.81
5	16	500	0.0005	0.01	0.81	0.81
5	16	500	0.0005	0.001	0.81	0.81
5	16	1000	0.00005	0.01	0.81	0.82
5	16	1000	0.00005	0.001	0.81	0.82
5	16	1000	0.0005	0.01	0.81	0.81
5	16	1000	0.0005	0.001	0.81	0.82
5	32	500	0.00005	0.01	0.81	0.82
5	32	500	0.00005	0.001	0.81	0.81
5	32	500	0.0005	0.01	0.81	0.82
5	32	500	0.0005	0.001	0.81	0.82
5	32	1000	0.00005	0.01	0.81	0.82
5	32	1000	0.00005	0.001	0.81	0.82
5	32	1000	0.0005	0.01	0.8	0.81
5	32	1000	0.0005	0.001	0.8	0.79
7	16	500	0.00005	0.01	0.79	0.8
7	16	500	0.00005	0.001	0.79	0.8
7	16	500	0.0005	0.01	0.79	0.8
7	16	500	0.0005	0.001	0.79	0.79
7	16	1000	0.00005	0.01	0.79	0.79
7	16	1000	0.00005	0.001	0.78	0.8
7	16	1000	0.0005	0.01	0.78	0.8
7	16	1000	0.0005	0.001	0.78	0.78
7	32	500	0.00005	0.01	0.78	0.78
7	32	500	0.00005	0.001	0.78	0.76
7	32	500	0.0005	0.01	0.77	0.78
7	32	500	0.0005	0.001	0.77	0.78
7	32	1000	0.00005	0.01	0.76	0.77
7	32	1000	0.00005	0.001	0.76	0.76
7	32	1000	0.0005	0.01	0.76	0.77
7	32	1000	0.0005	0.001	0.76	0.77
10	16	500	0.00005	0.01	0.75	0.76
10	16	500	0.00005	0.001	0.75	0.76
10	16	500	0.0005	0.01	0.75	0.76
10	16	500	0.0005	0.001	0.75	0.75
10	16	1000	0.00005	0.01	0.74	0.76
10	16	1000	0.00005	0.001	0.74	0.75
10	16	1000	0.0005	0.01	0.73	0.75
10	16	1000	0.0005	0.001	0.72	0.72
10	32	500	0.00005	0.01	0.71	0.72
10	32	500	0.00005	0.001	0.7	0.72
10	32	500	0.0005	0.01	0.69	0.71
10	32	500	0.0005	0.001	0.68	0.62
10	32	1000	0.00005	0.01	0.64	0.64
10	32	1000	0.00005	0.001	0.64	0.64
10	32	1000	0.0005	0.01	0.5	0.42
10	32	1000	0.0005	0.001	0.5	0.42
